# Supplementary material for: Impact of Germline BRCA1/2 Mutations on Clinical Outcomes in Metastatic Triple-Negative Breast Cancer Patients Treated with Sacituzumab Govitecan—An International CEBCC Study from Poland, the Czech Republic and Slovakia
Source: Oncol Res. 2026 May 21;34(6):18. doi: 10.32604/or.2026.076384 (PMC13227596; doi:10.32604/or.2026.076384)
Supplement: Supplementary file 1 [file OncolRes-34-76384-s001.zip]

Archive with 1 entries (1 files):
- TSP_OR_76384-Supplementary_Files.docx
